# Supplementary material for: In Vivo Efficacy of Lacticaseibacillus rhamnosus L8020 in a Mouse Model of Oral Candidiasis
Source: J Fungi (Basel). 2021 Apr 21;7(5):322. doi: 10.3390/jof7050322 (PMC8143095; doi:10.3390/jof7050322)
Supplement: Supplementary file 1 [file jof-07-00322-s001.zip]

Archive with 1 entries (1 files):
- Ito_et_al_SupTable1.pdf
